# Supplementary material for: Bioaccessibility of Polycyclic Aromatic Hydrocarbons (PAHs) in Grilled Meat: The Effects of Meat Doneness and Fat Content
Source: Int J Environ Res Public Health. 2022 Jan 10;19(2):736. doi: 10.3390/ijerph19020736 (PMC8775937; doi:10.3390/ijerph19020736)
Supplement: Supplementary file 1 [file ijerph-19-00736-s001.zip]

Archive with 1 entries (1 files):
- ijerph-1419886-supplementary.pdf
